# Supplementary material for: Pyropia plicata sp. nov. (Bangiales, Rhodophyta): naming a common intertidal alga from New Zealand
Source: PhytoKeys. 2013 Mar 22;(21):17–28. doi: 10.3897/phytokeys.21.4614 (PMC3689116; doi:10.3897/phytokeys.21.4614)
Supplement: XML Treatment for Pyropia plicata [file phytokeys.21.4614-treatment1.xml]

<!DOCTYPE tp:taxon-treatment
  PUBLIC "-//TaxonX//DTD Taxonomic Treatment Publishing DTD v0 20100105//EN" "tax-treatment-NSO.dtd">
<tp:taxon-treatment xmlns:tp="http://www.plazi.org/taxpub"><tp:treatment-meta><mixed-citation publication-type="journal"><person-group><name><surname>Nelson</surname><given-names>Wendy A.</given-names></name></person-group><article-title><italic>Pyropia plicata</italic> sp. nov. (Bangiales, Rhodophyta): naming a common intertidal alga from New Zealand</article-title><source>PhytoKeys</source><day>22</day><month>3</month><year>2013</year><volume>2013</volume><issue>21</issue><fpage>17</fpage><lpage>28</lpage><pub-id pub-id-type="doi">10.3897/phytokeys.21.4614</pub-id></mixed-citation></tp:treatment-meta><tp:nomenclature><tp:taxon-name>
                        <tp:taxon-name-part taxon-name-part-type="genus">Pyropia</tp:taxon-name-part>
                        <tp:taxon-name-part taxon-name-part-type="species">plicata</tp:taxon-name-part>
                    <object-id xmlns:xlink="http://www.w3.org/1999/xlink" xlink:type="simple">http://species-id.net/wiki/Pyropia_plicata</object-id>
								</tp:taxon-name><tp:taxon-authority>W.A.Nelson</tp:taxon-authority><tp:taxon-status xmlns:xlink="http://www.w3.org/1999/xlink" xlink:type="simple">sp. nov.</tp:taxon-status><xref ref-type="fig" rid="F1">Figures 1</xref><xref ref-type="fig" rid="F2"/><xref ref-type="fig" rid="F3"/><xref ref-type="fig" rid="F4">–7</xref></tp:nomenclature><tp:treatment-sec sec-type="Diagnosis"><title>Diagnosis.</title><p>Blades circular to folded rosettes, strongly attached centrally by rhizoidal holdfast. Blades (1.5) 4–12 (42) cm in diameter. Colour purple to grey, bleaching to khaki-green on upper edges. Blades monostromatic, margin irregular bordered by pale cells. Monoecious, fertile regions marginal with intermixed sterile cells; zygotosporangia large, deep red to maroon, lozenge-shaped (a/4-8 × b/4-8 × c/4-8), spermatangia golden (a/2, b/2, c/8). Found in the upper to mid intertidal zone on open coasts.</p></tp:treatment-sec><tp:treatment-sec sec-type="Holotype"><title>Holotype.</title><p>WELT A032582 (<xref ref-type="fig" rid="F1">Figure 1</xref>).
                    </p></tp:treatment-sec><tp:treatment-sec sec-type="Type locality"><title>Type locality.</title><p>North Island, Wellington, Island Bay, W. Nelson, 22 Aug 1990.</p></tp:treatment-sec><tp:treatment-sec sec-type="Distribution"><title>Distribution.</title><p>New Zealand - North I., South I., Chatham Is.</p></tp:treatment-sec><tp:treatment-sec sec-type="Sequence data"><title>Sequence data.</title><p>GenBank - nSSU – AF136426, <italic>rbc</italic>L – GU046410, voucher specimen = WELT A024408.
                    </p></tp:treatment-sec><tp:treatment-sec sec-type="Etymology"><title>Etymology.</title><p>plicata – folded or pleated.</p></tp:treatment-sec><tp:treatment-sec sec-type="Description"><title>Description.</title><p>The blades of <italic><tp:taxon-name>Pyropia plicata</tp:taxon-name></italic> are deeply folded and when fully extended are seen to have a circular to oval shape. The blades are very variable in size, generally in the range of 4–12 cm in diameter although reproductively mature thalli have been found to range from 1.5 cm through to 42 cm in diameter. The thalli are attached to rock substrata by a centrally located holdfast, made up of rhizoids extending from cells in the lower (central) area of the blade. The thalli are robust and very strongly attached to rock substrata in the upper intertidal zone of rocky open coasts (<xref ref-type="fig" rid="F2">Figure 2</xref>). Thalli are primarily purple to grey in colour, but they become bleached particularly in summer and autumn and become khaki to yellow-green particularly on the upper edges.
                    </p><p>Thalli are monostromatic and monoecious. Sterile regions of the blades are ca. 50-55 µm thick and the margin of the blade has a ragged or irregular appearance bordered by several layers of small pale cells (<xref ref-type="fig" rid="F3">Figure 3</xref>). Fertile regions of the blade develop around the margins with sterile cells intermixed with patches of spermatangia and presumed zygotosporangia (<xref ref-type="fig" rid="F3">Figure 4</xref>).
                    </p><p>In the early stages of development spindle-shaped carpogonia form trichogynes on both sides of the blade, in marked contrast to the box-like shape of the neighbouring sterile cells (<xref ref-type="fig" rid="F4">Figure 5</xref>). Blades increase in thickness to ca. 85–110 µm in zygotosporangial regions (<xref ref-type="fig" rid="F4">Figure 6</xref>) and ca. 60–70 µm in mature spermatangial regions <!--PageBreak-->(<xref ref-type="fig" rid="F4">Figure 7</xref>). The zygotosporangia when mature are deep red and the packets vary in size, becoming lozenge shaped at maturity with divisions up to a/8, b/8, c/8 (<xref ref-type="fig" rid="F4">Figure 6</xref>). The spermatangial patches become golden as they develop and when mature are divided into packets ca. a/2, b/2, c/8 (<xref ref-type="fig" rid="F4">Figure 7</xref>). Spermatia and zygotospores are usually released before reaching the maximum division formulae.
                    </p><p>Typically <italic><tp:taxon-name>Pyropia plicata</tp:taxon-name></italic> is found on the upper intertidal shores of open coasts on rocky substrata. It has not been found growing epiphytically and is uncommon in sheltered areas. The deep pleats and central attachment of <italic><tp:taxon-name>Pyropia plicata</tp:taxon-name></italic> enable the retention of moisture between the folds in the blade. This morphology would appear <!--PageBreak-->to be advantageous in the upper intertidal habitats where it is found, as this species can be out of water for periods of up to eight hours between tidal cycles. The outer part of a clump of <italic><tp:taxon-name>Pyropia plicata</tp:taxon-name></italic> may be dried with a cellophane-like appearance yet within the folds, parts of the blade remain wet.
                    </p><p><italic><tp:taxon-name>Pyropia plicata</tp:taxon-name></italic> shows no particular seasonal trends in its distribution, with reproductively mature specimens collected throughout the year. Collections of this species have been made from the northern tip of the North Island, through to areas on the south western and south eastern South Island, as well as on the Chatham Islands. It has not been found on the Three Kings Islands, Stewart Island, or any of the New Zealand subantarctic islands.
                    </p><p>Distinctive features: <italic><tp:taxon-name>Pyropia plicata</tp:taxon-name></italic> can be distinguished from other New Zealand species of bladed Bangiales by a number of distinctive features. It is the only species of <italic><tp:taxon-name>Pyropia</tp:taxon-name></italic> present on mainland shores with a marked rosette-like growth form. Although the ribbon-like blades of <italic><tp:taxon-name>Pyropia cinnamomea</tp:taxon-name></italic> may become eroded with age, the basal position of the holdfast in this species differs from <italic><tp:taxon-name>Pyropia plicata</tp:taxon-name></italic>. In addition, these two species can <!--PageBreak-->be distinguished by colour, and also by the division formulae of zygotosporangia. On intertidal shores <italic><tp:taxon-name>Pyropia plicata</tp:taxon-name></italic> is characteristically found in the high intertidal but below the position occupied by <italic><tp:taxon-name>Clymene coleana</tp:taxon-name></italic> (W.A.Nelson) W.A.Nelson from which it can be easily distinguished. <italic><tp:taxon-name>Clymene coleana</tp:taxon-name></italic> has finely divided finger-like lobes rather than the continuous circular to oval deeply pleated blade of <italic><tp:taxon-name>Pyropia plicata</tp:taxon-name></italic>. Although both of these species have a predominantly grey colour in winter months, they bleach to different colours in bright light, with <italic><tp:taxon-name>Clymene coleana</tp:taxon-name></italic> becoming golden compared with the khaki colour of <italic><tp:taxon-name>Pyropia plicata</tp:taxon-name></italic>. In addition the zygotosporangia and spermatangia are arranged in separate areas of the blade in <italic><tp:taxon-name>Clymene coleana</tp:taxon-name></italic> rather than being intermixed in <italic><tp:taxon-name>Clymene plicata</tp:taxon-name></italic>.
                    </p></tp:treatment-sec><tp:treatment-sec sec-type="Selected specimens examined"><title>Selected specimens examined:</title><p><bold>New Zealand. North Island.</bold> <bold>North Auckland:</bold> Far North, east Tapotupotu Bay, 13 Nov 2001, R. Dunmore, WELT A030179 (<named-content xmlns:xlink="http://www.w3.org/1999/xlink" content-type="dwc:verbatimCoordinates" xlink:type="simple">34°26.1080'S, 172°43.0050'E</named-content>); Muriwai Beach, Maori Bay (Maukatia), 04 Apr 2000, W. Nelson, T. Farr &amp; G. Williams, WELT A024784 (<named-content xmlns:xlink="http://www.w3.org/1999/xlink" content-type="dwc:verbatimCoordinates" xlink:type="simple">36°50.30'S, 174°25.90'E</named-content>). <bold>Bay of Plenty:</bold> Tauranga, Mount Maunganui main beach, 05 May 2000, G. Williams &amp; T. Farr, WELT A024775 (<named-content xmlns:xlink="http://www.w3.org/1999/xlink" content-type="dwc:verbatimCoordinates" xlink:type="simple">37°38.00'S, 176°11.00'E</named-content>); Maketu, Okurei Point East, 05 May 2000, T. Farr &amp; G. Williams, WELT A024772 (<named-content xmlns:xlink="http://www.w3.org/1999/xlink" content-type="dwc:verbatimCoordinates" xlink:type="simple">37°44.95'S, 176°28.37'E</named-content>). <bold>Wellington:</bold> Wellington City Harbour, Frank Kitts Lagoon reclamation, 12 Feb 2001, W. Nelson &amp; T. Farr, WELT A030170 (<named-content xmlns:xlink="http://www.w3.org/1999/xlink" content-type="dwc:verbatimCoordinates" xlink:type="simple">41°17.20'S, 174°46.90'E</named-content>); Lyall Bay, <!--PageBreak--><!--PageBreak-->5 Nov 2012, W. Nelson, WELT A032593 (<named-content xmlns:xlink="http://www.w3.org/1999/xlink" content-type="dwc:verbatimCoordinates" xlink:type="simple">41°21.0'S, 174°48.00'E</named-content>; Southern Wairarapa, Ngawihi, 26 Oct 2000, W. Nelson, T. Farr &amp; G. Williams, WELT A024816 (<named-content xmlns:xlink="http://www.w3.org/1999/xlink" content-type="dwc:verbatimCoordinates" xlink:type="simple">41°36.00'S, 175°14.00'E</named-content>).
                    </p><p><bold>Chatham Islands</bold>. Reef at Owenga wharf, 10 Mar 2001, W. Nelson, J. Broom, W. Jones, T. Farr &amp; M. Clayton, WELT A030169 (<named-content xmlns:xlink="http://www.w3.org/1999/xlink" content-type="dwc:verbatimCoordinates" xlink:type="simple">44°01.50'S, 176°22'W</named-content>).
                    </p><p><bold>South Island</bold>. <bold>Marlborough:</bold> D’Urville Island, Bonne Point, 20 Sep 1999, W. Nelson &amp; G. Williams, WELT A031087 (<named-content xmlns:xlink="http://www.w3.org/1999/xlink" content-type="dwc:verbatimCoordinates" xlink:type="simple">40°52.00'S, 173°55.00'E</named-content>).
                    </p><p>Kaikoura, Ocean View, 18 Oct 1997, W. Nelson, WELT A024408 (<named-content xmlns:xlink="http://www.w3.org/1999/xlink" content-type="dwc:verbatimCoordinates" xlink:type="simple">42°31'S, 173°30'E</named-content>). <bold>Westland:</bold> West coast, Charleston, Constant Bay, 10 Mar 2000, W. Nelson &amp; T. Farr, WELT A024727 (<named-content xmlns:xlink="http://www.w3.org/1999/xlink" content-type="dwc:verbatimCoordinates" xlink:type="simple">41°54.20'S, 171°26.00'E</named-content>); Punakaiki, 12 Mar 2000, W. Nelson &amp; T. Farr, WELT A024793 (<named-content xmlns:xlink="http://www.w3.org/1999/xlink" content-type="dwc:verbatimCoordinates" xlink:type="simple">42°06.70'S, 171°20.00'E</named-content>). <bold>Canterbury:</bold> Banks Peninsula, Avon Heathcote estuary, 20 Mar 2000, J. Broom, WELT A023952 (<named-content xmlns:xlink="http://www.w3.org/1999/xlink" content-type="dwc:verbatimCoordinates" xlink:type="simple">43°33.00'S, 172°44.00'E</named-content>); Christchurch, Sumner, Cave Rock, 20 Mar 2000, J. Broom, WELT A023953, also, 26 Jun 2005, J. Broom &amp; S. Heesch, WELT A023946 (<named-content xmlns:xlink="http://www.w3.org/1999/xlink" content-type="dwc:verbatimCoordinates" xlink:type="simple">43°33.9370'S, 172°45.5190'E</named-content>); Lyttelton Harbour, Corsair Bay, 17 Sep 2001, M. Parsons, W. Jones &amp; K. Neill, WELT A030172 (<named-content xmlns:xlink="http://www.w3.org/1999/xlink" content-type="dwc:verbatimCoordinates" xlink:type="simple">43°37.00'S, 172°42.00'E</named-content>). <bold>Otago:</bold> Purakanui, 19 Apr 2000, K. Neill, WELT A023949 (<named-content xmlns:xlink="http://www.w3.org/1999/xlink" content-type="dwc:verbatimCoordinates" xlink:type="simple">45°45.00'S, 170°38.00'E</named-content>); Dunedin, Brighton, 22 Oct 1999, J. Broom &amp; W. Nelson, WELT A023956 (<named-content xmlns:xlink="http://www.w3.org/1999/xlink" content-type="dwc:verbatimCoordinates" xlink:type="simple">45°57.05'S, 170°20.00'E</named-content>). <bold>Southland:</bold> Catlins, Kaka Point, 28 Apr 2005, S. Heesch &amp; J. Broom, WELT A031597 (<named-content xmlns:xlink="http://www.w3.org/1999/xlink" content-type="dwc:verbatimCoordinates" xlink:type="simple">46°23.010'S, 169°47.140'E</named-content>); Fiordland, Edwardson Sound, Chalky Inlet, 23 Feb 2000, G. Williams, WELT A024786 (<named-content xmlns:xlink="http://www.w3.org/1999/xlink" content-type="dwc:verbatimCoordinates" xlink:type="simple">45°55.983'S, 166°38.067'E</named-content>).
                    </p><fig id="F1" position="float" orientation="portrait"><label>Figure 1.</label><caption><p>Holotype of <italic><tp:taxon-name>Pyropia plicata</tp:taxon-name></italic> sp. nov. (WELT A A032582). Scale bar = 5 cm.</p></caption><graphic xmlns:xlink="http://www.w3.org/1999/xlink" xlink:href="PhytoKeys-021-017-g001.jpg" position="float" orientation="portrait" xlink:type="simple"/></fig><fig id="F2" position="float" orientation="portrait"><label>Figure 2.</label><caption><p><italic><tp:taxon-name>Pyropia plicata</tp:taxon-name></italic> exposed at low tide on upper intertidal rocks (ca 5 cm high). </p></caption><graphic xmlns:xlink="http://www.w3.org/1999/xlink" xlink:href="PhytoKeys-021-017-g002.jpg" position="float" orientation="portrait" xlink:type="simple"/></fig><fig id="F3" position="float" orientation="portrait"><label>Figure 3–4.</label><caption><p><bold>3</bold> (left): Vegetative region of the blade showing the margin with small pale cells. (WELT A032593) <bold>4</bold> (right): Fertile region of the blade with packets of developing zygotosporangia (larger, darker-coloured clusters), single sterile cells (between zygotosporangia) and packets of spermatangia (smaller, paler-coloured clusters) releasing at the blade margin. (WELT A032593). Scale bar = 50 µm.</p></caption><graphic xmlns:xlink="http://www.w3.org/1999/xlink" xlink:href="PhytoKeys-021-017-g003.jpg" position="float" orientation="portrait" xlink:type="simple"/></fig><fig id="F4" position="float" orientation="portrait"><label>Figure 5–7.</label><caption><p><bold>5</bold> Cross section of monostromatic blade showing square sterile cells and spindle-shaped developing carpogonia. (WELT A032593) <bold>6</bold> Cross section view of mature zygotosporangia. (WELT A032593) <bold>7</bold> Cross section view of mature spermatangia. (WELT A032593). Scale bar <bold>5</bold>: 50 µm, <bold>6–7</bold>: 20 µm.</p></caption><graphic xmlns:xlink="http://www.w3.org/1999/xlink" xlink:href="PhytoKeys-021-017-g004.jpg" position="float" orientation="portrait" xlink:type="simple"/></fig></tp:treatment-sec></tp:taxon-treatment>
